# Supplementary material for: Organic–Inorganic Hybrid Device with a Novel Deep-Blue Emitter of a Donor–Acceptor Type, with ZnO Nanoparticles for Solution-Processed OLEDs
Source: Nanomaterials (Basel). 2022 Oct 28;12(21):3806. doi: 10.3390/nano12213806 (PMC9654309; doi:10.3390/nano12213806)
Supplement: Supplementary file 1 [file nanomaterials-12-03806-s001.zip]

Archive with 1 entries (1 files):
- nanomaterials-1948726-supplementary.pdf
